# Supplementary material for: Physiological and Behavioral Effects of SiO2 Nanoparticle Ingestion on Daphnia magna
Source: Micromachines (Basel). 2021 Sep 14;12(9):1105. doi: 10.3390/mi12091105 (PMC8472362; doi:10.3390/mi12091105)
Supplement: Supplementary file 1 [file micromachines-12-01105-s001.zip]

Archive with 1 entries (1 files):
- micromachines-1366326-supplementary.pdf
